# Supplementary material for: Association between oral condition and subjective psychological well-being among older adults attending a university hospital dental clinic: A cross-sectional study
Source: PLoS One. 2023 Nov 28;18(11):e0295078. doi: 10.1371/journal.pone.0295078 (PMC10684071; doi:10.1371/journal.pone.0295078)
Supplement: S1 Dataset — (XLSX) [file pone.0295078.s001.xlsx]

## Sheet: Sheet1
gendar	age	WHO-5 score	Number of bacteria in tongue coating	Oral wetness	Tongue pressure	Occlusal force	ODK/pa/	ODK/ta/	ODK/ka/	Masticatory ability	EAT-10	number of teeth present	number of functional teeth	MNA score	LSA score	LSNS-6	Smoking experience	heavy drinking	Stroke	Chronic lung diseases	Rheumatoid arthritis	Diabetes	Cancer
1:male 2:female			(CFU/mL)		kPa	(N)	(time/s)	(time/s)	(time/s)	(mg/dL)							1:non-smokers 2:former smokers and current smokers	1:heavy drinker	1:having the disease	1:having the disease	1:having the disease	1:having the disease	1:having the disease
2	84	56	6.8e+06	28	13.5	540.5	4.5	5.1	5.4	93.8	0	23	27	27.5	96	15	1	0	0	0	0	0	0
2	73	52	14500000	27.7	30	127.4	5.7	5.7	5.3	157.8	12	8	28	22.5	56	16	1	0	0	0	0	1	0
2	75	24	3.72e+07	28.7	24.8	216	4.6	4.8	3.8	116.3	1	13	18	25.5	78	9	1	0	0	0	0	0	0
2	79	68	5.2e+06	30	28.8	541.3	5.8	6.45	6	159.2	1	18	28	27.5	110	15	1	0	0	0	0	0	0
1	73	60	1.56e+07	27.2	16.2	234.5	4.6	6.3	2.9	101.7	1	22	22	25.5	120	11	2	1	0	0	0	0	0
1	69	80	2.1e+06	28	45.4	807.8	6.5	7.3	6.8	236.5	0	21	23	25	102	19	1	1	0	0	0	0	0
2	71	80	31000000	28.8	33.2	451.1	5.7	6.1	5.5	189.2	0	24	27	27	120	24	1	0	0	0	0	0	0
2	83	24	5.1e+06	29.2	21.3	0	4.5	4.7	4.4	73.5	5	9	9	22.5	90	7	1	0	0	0	0	0	0
1	70	68	4.6e+06	29.9	25.4	498.4	5.3	5.6	5.1	206	0	24	24	25	120	10	2	0	0	0	0	0	0
1	82	56	9.8e+06	28.6	35.8	451.5	7.3	7	6.2	220.7	0	14	28	19.5	71	11	2	1	0	0	0	0	0
2	87	64	2.32e+07	28.9	22	397.5	3.7	4	4	146.3	6	24	28	22.5	84	4	1	0	0	0	0	1	0
1	75	88	3.54e+07	30.4	30.6		6.6	6.6	5.8	178.8	0	18	19	26	96	14	2	0	1	0	0	1	0
1	68	68	4.2e+06	26	27	84.2	4	4.1	4	88.2	0	3	28	26	88	24	2	1	0	0	0	0	0
2	78	60	18500000	25.1	27.6	552.2	6.6	5.8	5.7	138	0	23	28	24	92	8	1	0	1	0	0	0	0
2	75	96	5.64e+07	25.8	41.8	121.5	5.4	5.3	5.2	44.7	1	19	26	24.5	72	15	1	0	1	0	0	0	0
2	75	64	5.47e+07	26.3	30.3	1079.4	6.3	5.5	4.8	212.5	0	24	28	25	84	15	1	1	1	0	0	0	0
1	89	60	3.69e+07	26.6	26.4	475	6.7	6.6	6.3	244.7	0	8	28	27	96	16	2	0	0	0	0	0	0
2	67	60	5.7e+06	26.2	53.2	256.9	5.6	5.6	5.3	69.2	0	6	6	25	120	12	1	0	0	0	0	0	0
2	84	56	7000000	29.6	29.6	1073.8	7.2	6.8	6.2	121.5	0	18	19	23.5	23	7	1	0	1	0	0	0	0
1	91	44	8.2e+06	30.8	21.2		5.1	5	3.9	145.8	1	22	26	26	73	4	1	1	0	0	0	0	0
2	79	60	9.1e+06	28.7	48.4		6.3	6.4	6.2	168.5	0	8	28	27	102	20	1	0	0	0	0	0	0
2	74	72	1.38e+07	29	29.5	1073.7	6	5.8	5.3	263.2	4	24	24	24	74	20	1	0	0	0	0	0	0
2	77	60	5.58e+07	27.9	23.8	980.5	5.1	5.2	5.2	188.7	0	24	26	21	102	18	1	0	0	0	0	0	0
2	75	68	3.19e+07	27.9	27.7	195.1	6.7	6.1	5.8	117.8	0	252	25	27	100	8	1	0	0	0	0	0	0
2	66	68	5.1e+06	27.8	35.3	199.9	5.45	5.5	5.4	130.5	1	19	26	28	120	16	1	0	0	0	0	0	0
2	82	92	4.32e+07	29.2	20.9	446.6	4.3	4.6	4.6	73.2	2	8	27	27.5	100	12	2	1	0	0	0	1	0
1	86	100	1.54e+07	29.2	21.9	102.4	5.8	5.6	4.5	79.8	0	7	24	24.5	17.5	9	1	0	0	0	0	0	0
1	69	68	6.18e+07	28.7	39.4	1128.2	5.5	6	5.9	216	0	26	26	29	102	22	1	0	0	0	0	0	0
2	70	60	46000000	30.8	34.2	109.9	5.5	5.4	5.4	80.8	0	16	27	26.5	84	15	1	0	0	0	0	0	0
1	71	80	9.1e+06	26.8	28.9	274.2	4.9	5	3.2	21.3	0	22	22	25.5	94	21	2	1	0	0	0	0	0
1	77	68	2.9e+06	28.5	31.9		3.9	4.1	4.2	50	0	22	22	27.5	112	12	1	1	0	0	0	0	0
1	76	60	3.74e+07	29.1	29.8		5.9	5.7	5.2	207	0	4	28	28	110	9	2	1	0	0	0	0	0
1	71	60	2000000	29.1	32.3	631.5	6.4	6.7	6	187.7	1	23	24	19	92	13	2	0	0	0	0	0	0
2	71	76	1.71e+07	30.3	42.1	500.1	6	6.2	5.7	176.5	0	20	27	29	102	15	1	0	0	0	0	0	0
2	75	72	2.87e+07	24.4	20.3	144.9	6	5.9	5.7	357.2	2	26	26	24.5	110	9	1	0	1	0	0	0	0
2	67	76	2500000	25.7	39.6	1377.5	7.5	7	5.9	187.7	0	27	28	27	110	19	1	0	0	0	0	0	0
1	83	60	5.4e+06	27.7	9.9		2.5	3.6	4.1	66.5	10	11	12	20	74	13	1	0	0	0	0	0	0
2	75	88	14000000	29.6	9.4	69.5	5.3	5.8	5.2	100.2	2	3	26	26	110	18	1	0	0	0	0	0	0
2	74	64	2.9e+06	29.5	26.7	122.2	6	5.3	2.7	527.2	0	25	28	25.5	80	10	1	0	0	0	0	0	0
2	83	80	1.23e+07	30.8	25.7	206.6	4.3	5.1	5.3	78.7	12	10	28	18.5	92	16	1	0	1	0	0	0	0
2	73	28	2.1e+06	32.9	35.8	493.1	4.8	5.1	4.9	182.7	0	26	26	21.5	102	14	1	0	0	0	0	1	0
1	85	56	1.76e+07	28.3	31.3	490.5	4.2	4.9	4.6	159.8	0	16	25	25	78	11	2	0	0	0	0	0	0
1	82	60	4.9e+06	27.6	32.5	394.8	5.5	4	4.1	90	0	8	28	26	120	7	2	0	1	0	0	0	0
1	77	68	3.14e+07	26.6	31.4	894.3	5.5	7.2	6.6	174	0	27	28	25	110	19	1	0	0	0	0	0	0
2	66	44	13500000	27.3	43.6	523.4	5.8	5.5	5.6	176.7	0	21	28	21	120	19	1	0	0	0	0	0	0
2	75	56	2.09e+07	27	34.8	252.7	5.8	6.4	5.9	126	1	28	28	26.5	80	13	1	0	0	0	0	1	0
1	85	56	2.09e+07	27.4	41.9		6	5.6	5.5	282.3	0	25	29	28	72.5	22	2	1	0	0	0	0	0
2	68	60	1.77e+07	32.1	37.5	375.6	4.9	4.7	4.3	58.5	0	16	27	27	120	17	2	0	0	0	0	1	0
2	67	72	3.37e+07	27	30	84.2	7.2	7.1	6.6	168.7	0	25	28	27	120	29	1	0	0	0	0	0	0
1	74	100	1.1e+06	25.8	45.3	804.6	5.8	5.7	5.3	201.3	0	22	25	29	120	25	1	0	0	0	0	0	0
2	67	60	7.6e+06	25.6	28.6	779.6	6.6	6.6	6.2	150.8	0	27	29	22	120	5	1	0	0	0	0	0	0
2	76	80	5.91e+07	30	31	310	4.5	4.3	5.4	217.7	0	21	27	25.5	86	13	1	0	0	0	0	0	0
2	75	56	9.7e+06	28.2	18.4	615.2	6.4	6.3	5.6	174	0	27	27	26.5	90	9	1	0	0	0	0	0	0
2	77	80	1.92e+07	32.3	28.9	363.7	6	5.8	5.6	149	0	15	28	29	74	19	1	0	0	0	0	0	0
2	70	64	2.9e+06	27.1	17.2	623.6	6.2	5.3	5.3	221.3	0	25	28	26	86	20	1	0	0	0	0	0	0
2	75	76	8.1e+06	27.4	23.9	216.6	7.1	6.6	6.3	107	3	18	22	24.5	120	20	1	0	0	0	0	0	0
2	73	60	38000000	28.2	35	591.6	6.1	5.8	5.9	210.8	1	20	26	26.5	74	15	1	0	0	0	0	0	0
1	72	96	7000000	27.3	41.6	268.8	5.7	6.1	6.1	148.3	0	22	26	29	120	22	2	0	0	0	0	0	0
2	85	84	3000000	28.1	31.4	205.1	5.6	5.5	5.4	175	0	26	27	19.5	92	14	1	0	0	0	0	0	0
2	76	60	3.4e+06	26.9	21.6	203.5	5.9	5.2	4	74.7	8	7	7	23.5	80	13	1	0	0	0	0	0	0
1	80	76	1.59e+07	27.6	22.7	643.8	6.5	6	5.6	201.5	0	10	27	25	102	18	2	0	0	0	0	0	0
1	77	56	2.14e+07	31	16.4	844.4	6.1	5.6	5.9	172.2	4	19	27	26.5	40.5	23	1	0	0	0	0	0	0
2	76	84	2.84e+07	27.4	24	130.6	7.1	5.1	5.5	73.5	0	15	26	24.5	106	7	1	0	0	0	0	0	0
2	83	64	30000000	27.5	46.2	120.2	3.3	5.8	5.5	107.7	2	14	25	25	77	9	1	0	1	0	0	1	0
2	84	100	6.1e+06	28.7	37.6	977.9	6.5	7.1	6.8	228.3	0	23	27	29	102	29	1	0	0	0	0	0	0
2	79	80	4.47e+07	30.4	30.5	171.4	6	5.4	5	87.3	0	21	27	27.5	120	6	2	0	0	0	0	0	0
2	78	84	4.59e+07	25.6	29.8	331.2	5.4	5.5	5.4	150.2	0	15	27	27.5	88	17	1	0	1	0	0	0	0
2	71	96	700000	29.5	39.4	1392.1	6.2	6.3	5.5	207.5	0	28	28	28	92	12	1	0	0	0	0	0	0
2	72	76	2.17e+07	27.9	31.5	903.7	6	6.3	6.1	152	0	28	28	28	84	19	1	1	0	0	0	0	0
1	71	60	12500000	25.5	33.3	616.8	5.9	6.7	6.35	138.7	0	30	31	25	82	10	2	0	0	0	0	0	0
1	71	100	2.06e+07	31	22.6	605.2	5.6	5.9	4.5	123.3	0	21	22	26	120	27	2	1	0	0	0	0	0
2	83	64	700000	27.8	31.6	61.1	6	5.5	5.4	81.3	0	8	22	23	62	9	1	0	0	0	0	0	0
2	65	60	2.4e+06	29.3	21.6	603.2	6	5.7	5.5	106.2	0	23	26	27.5	120	18	1	0	0	0	0	0	0
2	79	48	1.66e+07	28.3	19.5	662.6	6.9	6.8	6	228.3	0	25	27	19.5	102	17	1	0	1	0	0	0	0
1	70	76	5.11e+07	25.4	35.1	1634	5.5	5.1	4.3	290.5	0	24	28	27	100	14	1	1	0	0	0	1	0
1	71	84	4.47e+07	30.5	21.8		6.7	7.3	5.1	187	0	25	28	27	64	5	2	0	0	0	0	0	0
2	82	24	1.41e+07	28.9	12.6		5.8	6.3	6	156.2	0	2	28	25	120	17	1	0	0	1	1	1	1
1	68	80	4.3e+06	31.6	33.8	34.4	6.4	7	6.4	95.2	0	6	27	27	120	23	2	0	0	0	0	1	0
2	61	76	2.02e+07	28.1	36.7	499.3	5.2	6.25	5.5	197.8	0	19	26	29	120	15	2	1	1	0	0	0	0
1	71	68	2.84e+07	28.4	32.2	806.1	6	5.9	5.6	178.5	0	18	28	23.5	120	8	2	1	0	0	0	0	0
2	80	96	3.29e+07	28.3	31.6	308.7	7	6.7	6.7	193.3	0	15	24	28	78	11	1	1	0	0	0	0	0
1	86	4	48500000	28.9	29.6	214.4	6	5.8	5.4	135.8	1	19	28	24.5	34.5	7	1	1	0	0	0	0	0
2	62	44	8.82e+07	29.1	35.2	822.7	6.4	6.8	6.6	172.3	0	16	27	25.5	72	10	1	0	0	0	0	0	0
2	85	64	1.89e+07	28.1	34.2		5.3	4.9	5.15	134.3	0	13	26	20.5	68	19	1	0	0	0	0	0	0
2	72	80	10500000	28.5	31.5	548.3	6.6	5.4	5.3	162.3	3	28	28	22.5	82	17	1	0	0	0	0	0	0
2	71	52	10500000	25.3	33	449.8	5.8	6.7	6.4	210.7	1	22	27	27	86	10	1	0	0	0	0	0	0
2	69	100	1.19e+07	30.1	30.5	859.5	5	3.9	3.8	147.2	0	26	27	24.5	78	18	1	0	0	0	0	0	0
2	80	20	4.24e+07	28.3	41	91.3	6.6	6.9	6.4	174.3	3	27	27	17.5	96	14	1	0	0	0	0	0	0
2	60	60	2.9e+06	31.4	31.6	1099.2	6	8	6.5	186.2	0	28	28	26	120	16	1	0	0	0	0	0	0
2	75	96	1.64e+07	34.6	36	1026.1	6.6	7	6.5	177.8	0	22	29	28	112	12	1	0	0	0	0	0	0
1	82	92	8.2e+06	28.6	38.3	507	5.4	5.4	4.6	233.7	0	13	28	27	44	9	2	0	1	0	0	1	0
1	82	80	3.18e+07	29.3	26.8	919.4	6.5	5.1	5.7	232.8	0	26	26	23.5	76	12	1	0	0	0	0	0	0
2	79	76	1.1e+06	29.4	36.4	773.2	7.1	7.1	6.7	149.5	0	15	27	24	120	15	1	0	0	0	0	0	0
2	82	60	2.9e+06	26.9	35.1	870.2	5	5.1	4.9	116.7	12	10	23	26	76	18	1	0	0	1	0	0	0
2	76	60	1.22e+07	24.6	38.7	230.6	5.1	5.4	5.2	127.5	3	11	27	26	72	18	1	0	0	0	0	0	0
2	70	52	5500000	29.9	27.8	54	6	5.8	5.6	134.8	2	6	29	27	57	10	1	0	0	0	0	0	0
2	74	92	4.17e+07	29.7	40.3	268.4	5.6	5.5	5	228.8	0	21	25	27	120	19	1	0	1	0	0	1	0
2	77	100	2.39e+07	30	33.7	714.6	5.2	5.5	5.4	265.7	0	26	26	26.5	102	17	1	0	0	0	0	0	0
2	69	72	3.27e+07	31	29.5	248.8	5.7	6.3	6.1	157.8	0	30	31	29	72	14	1	0	0	0	0	0	0
1	71	24	2.78e+07	29.4	21.3	971.3	7.1	7.2	6.7	298.2	14	29	29	23	84	12	2	0	0	0	0	0	0
2	82	56	4.22e+07	31.3	26.3	403.7	6.6	6.3	5.8	173.2	0	30	32	23.5	80	7	1	0	0	0	0	0	0
2	63	100	27000000	30.4	33.1	227.8	6.1	6.3	5.8	221.3	0	21	25	24	120	14	2	1	0	0	0	0	0
2	72	44	9.1e+06	30.4	25.5	787.8	7.4	6.7	6	245.2	1	26	29	27.5	86	11	1	0	0	0	0	0	0
2	72	80	2.1e+06	31.5	35.6	177.3	7	6.5	6.2	183	0	17	28	26.5	110	20	1	0	0	0	0	0	0
2	63	52	400000	29.2	47.7	152.8	5	5.7	5.7	210.5	0	8	27	22.5	100	9	1	0	0	0	0	0	0
2	71	80	5.57e+07	28.1	28.5	598.3	7.1	7.4	6.8	380.7	0	28	28	25	72	14	1	0	0	0	0	0	0
2	67	68	2.94e+07	29.9	20.1	1623.4	6.2	5.7	5.1	254	0	24	24	26	120	9	1	0	0	0	0	0	0
2	93	84	2.43e+07	28	8.3	344	6	5.9	5	49.7	11	4	24	23	67.5	19	1	0	0	0	0	0	0
2	70	68	1.21e+07	30.3	35.8	540.7	6.2	6.4	6.2	263.7	0	19	25	23.5	56	19	1	1	0	0	0	0	0
2	90	76	3.2e+06	29.1	32.7	361.5	3.8	3.8	4	157.7	2	14	27	22	42	12	1	0	0	0	0	0	0
1	71	60	2.91e+07	29.7	27.5	556.8	3.5	6.4	5.6	153.5	0	21	25	25	84	18	1	1	0	1	0	1	0
1	82	52	5.12e+07	30.8	52.3	948.4	5.1	5.3	5	222.2	20	21	27	22	96	14	1	0	0	0	0	0	0
1	78	64	2.3e+06	30.4	31	2197.2	6.7	6.7	6.1	182.2	0	29	29	24	84	16	2	0	1	0	0	0	0
2	83	96	1.31e+07	30.9	25.4	1209.4	4.8	5	3.6	22.3	4	28	28	24.5	120	16	1	0	0	0	0	0	0
2	76	80	6.4e+06	27.2	23.2	225.6	4.4	4	3.8	178.2	0	25	25	21.5	72	16	1	0	0	0	0	0	0
2	73	76	2.1e+06	29.2	38	569.6	6.4	6.5	5.7	172	1	18	28	27	110	21	1	0	0	0	0	0	0
2	69	60	6.3e+06	27.6	34.9	672	5.5	5.7	6	108	0	23	29	23.5	82	18	1	0	0	0	0	0	0
1	87	56	4.89e+07	31.2	34.5		5.4	5.6	5.3	120.8	0	26	28	24	94	6	1	0	0	0	0	0	0
1	72	68	2.64e+07	30.7	36.8	1384	5.9	6.4	6.5	212.3	4	28	28	24	88	11	2	0	1	0	0	0	0
2	71	60	7.1e+06	31	32.1	147.4	6.4	6.3	6	164.3	0	15	25	20.5	108	9	2	0	0	0	0	0	0
1	78	84	1.37e+07	28.4	9	1001.5	5	5.1	5	151	0	27	27	26	102	10	1	0	0	0	0	0	0
2	73	92	9.9e+06	31.9	20.4	466	6.7	6.4	6.2	236.5	0	18	28	26.5	112	22	1	0	0	0	0	0	0
1	76	60	12000000	30.1	27.9	499.2	5.8	6	5.4	176.7	0	2	28	24	114	14	2	0	0	0	0	0	0
2	74	88	8000000	26.8	56.5	382.9	6.6	6.3	5.8	108	2	10	27	28	120	14	1	0	0	0	0	0	0
2	62	88	1.4e+06	29.8	41.4	676	6.6	6.5	6.3	224.7	0	26	29	26	120	18	2	1	0	0	0	0	0
2	71	0	9.4e+06	29.9	30.5	165.8	5.7	5.75	5.5	151.8	1	28	28	19	120	6	2	0	0	0	0	0	0
1	67	76	49000000	28.9	41.6		6.7	6.2	5.6	341.3	0	27	27	24	76	2	2	1	0	0	0	0	0
2	61	100	16500000	28.9	26.3	814.6	5.8	5.8	5.6	174.5	0	24	26	28	120	26	1	0	0	0	0	0	0
2	74	68	1.34e+07	29.6	32	704	7.6	6.9	7.2	208	0	27	28	26.5	64	14	2	1	0	0	0	0	0
1	76	76	2.28e+07	30.6	21.4	1273.7	5.4	6.2	6.5	198.5	1	27	28	23.5	78	18	1	0	0	0	0	1	0
2	77	56	11500000	29.9	29.6	847.3	7.3	6.3	6.4	217.2	1	25	27	27	92	11	1	0	0	0	0	0	0
1	69	48	700000	30.7	36.2		5.7	3.1	5.8	80.7	0	11	26	19	120	25	2	0	0	0	0	0	1
1	80	64	24500000	29.3	37.9	626.1	6	6.3	5.5	198.7	0	20	26	28	110	8	1	1	0	0	0	0	0
1	62	60	1.1e+06	22.9	31.7	318.8	6.9	7.1	6.3	118.8	0	4	28	26	98	20	2	1	0	0	0	0	0
2	90	96	4.4e+06	30.9	18.1	175.7	6.2	6.2	5.8	38.2	0	16	22	26	64	23	1	0	0	0	0	0	0
2	64	60	2.12e+07	31.5	30	485.4	5.8	6	6.3	121.8	0	20	25	25	120	21	1	0	0	0	0	0	0
1	71	60	8.7e+06	29.7	35.4	229.9	6.2	6.4	6.8	173.2	0	23	26	27.5	120	30	1	1	0	0	0	0	0
2	67	80	100000	29	37.7	420.9	6.3	6.1	6.3	197	0	18	28	28	120	16	2	0	0	0	0	0	0
2	75	88	1.3e+06	29.5	30.8	527.3	7.1	7.1	6.8	147.8	0	24	25	25	120	12	1	0	0	0	0	0	0
1	70	88	78500000	29.4	41.1	275.9	5.7	5.4	5.6	151.5	0	23	28	27.5	92	18	2	0	0	0	0	0	0
2	63	48	3.8e+06	31.1	27.5		6.6	7	6.3		0	25	26	22	102	10	2	0	0	0	0	0	0
2	82	92	22000000	30.3	23.8	155.2	6.7	7.4	7.1	192.5	0	17	28	29	86	19	1	1	0	0	0	0	0
2	86	88	1.1e+06	23.7	23.9	172.6	6.2	5.7	5.6	104.7	6	8	26	25	84	19	1	0	0	0	0	0	0
2	81	40	2.2e+06	31.3	35.9	236.7	4.6	4.7	4.6	227.8	0	10	26	19	46	12	1	0	0	0	0	0	0
2	68	92	1.01e+07	31.9	24.9	414.5	6.6	6.8	6.5	217.8	0	26	26	28	82	14	1	0	0	0	0	0	0
1	71	80	3.98e+07	29.9	38.5	1518	6.7	6.9	6.6	346.5	0	32	32	26.5	120	29	1	1	0	0	0	0	0
2	78	44	100000	31.2	46.7	762	6.3	6.5	5.7	140	3	23	28	23	82	13	1	0	0	0	0	0	0
2	88	52	1.16e+07	30	21.9	428.3	6.4	6	6.2	163.8	0	23	24	28	49.5	15	1	0	0	0	0	0	0
2	73	52	3.4e+06	29.5	35.5	230.1	4.8	4.7	4.1	214	0	17	28	18	102	13	1	1	0	0	0	0	0
1	92	60	300000	28.3	10.2		5.95	6.3	5	135.8	0	6	28	27	62	20	2	0	0	0	0	0	0
2	68	76	2.96e+07	28.2	44	69.6	6.6	6.8	6.6	197.3	0	26	28	27.5	102	19	1	1	1	0	0	0	0
2	78	48	9.6e+06	29.9	23.9	250.9	4.4	4.8	6	140.2	1	15	27	14	44	17	1	0	0	0	1	0	0
2	71	72	5.34e+07	23.4	42.1	545.5	5.9	6.2	5.7	164.8	0	26	28	26	96	20	1	0	0	0	0	0	0
2	64	72	1.13e+07	28.7	35	173.5	6.2	6.3	6	126.3	0	24	28	26	120	17	1	0	0	0	0	0	0
2	75	52	2.11e+07	28.9	19.1	291.7	5.2	4.7	4.6	220.2	0	28	28	22	59.5	13	1	0	0	0	0	0	0
1	77	100	6.7e+06	28.3	36.4	70.1	5.8	6	5.5	166.2	0	14	27	25	120	19	1	0	1	0	0	0	0
1	84	64	57000000	30.4	22.3	1146.1	5	4.6	4.4	287	0	28	28	24.5	92	23	2	0	1	0	0	0	0
2	72	80	3.99e+07	26.9	42.5	595	6.2	6.2	6.2	199.8	0	22	28	26	102	16	1	0	0	0	0	0	0
2	84	64	2.7e+06	30.7	32.3	107.2	6.5	6.5	6.3	54	0	12	23	22	22	15	1	0	0	0	0	1	0
2	73	68	2.43e+07	28.4	32.7	1066.1	6.2	6.1	5.7	219.7	0	27	28	23	102	15	1	0	0	0	0	0	0
1	69	60	1.17e+07	29.3	33.3	149	6.3	6.6	5.8	170.5	0	28	29	26.5	84	13	2	0	0	0	0	0	0
1	85	80	4.32e+07	31	41.2		6.5	5.8	5	255.8	0	19	19	25	44	24	2		0	0	0	1	0
1	73	20	9500000	33.6	29.1	688.6	5.3	5.2	5.1	239	0	25	25	28	90	18	2	0	0	0	0	0	0
2	65	80	1.71e+07	31.2	34.7	98.7	6.4	6.3	6.4	130.2	0	25	28	27	110	14	1	0	0	0	0	0	0
1	76	72	2.7e+06	30.1	49.6	819.8	6.8	6.8	2.7	300.8	0	22	26	28	92	22	2	1	0	0	0	0	0
1	69	100	4.61e+07	28.8	36.3	794.6	6.25	5.6	5.5	212.3	0	24	27	29	120	22	2	0	0	0	0	0	0
1	79	72	2.68e+07	27.3	24.1	50.7	5.3	5.5	5.2	121.5	0	17	27	20.5	92	17	2	1	1	0	0	0	0
2	78	80	2.16e+07	28.5	24.2	320	6.6	6.6	6.8	199.7	0	28	28	20	120	28	1	0	0	0	0	0	0
2	74	96	1.1e+06	27.5	42.4	159.2	5.4	5.2	5.5	105.7	1	7	28	25	120	20	2	0	0	0	0	1	0
2	85	60	2.6e+06	33.3	22.4	280.5	4.6	4.5	5.5	113.8	0	20	26	22	21	0	1	0	0	0	0	0	0
2	75	48	1.8e+06	28.2	40.6	611.4	6	6.1	6	137.7	2	24	28	27	92	17	1	0	0	0	0	0	0
2	86	84	2.07e+07	32.7	28.1	548.9	6.7	6.7	7	227.8	0	30	30	23	102	12	1	0	0	0	1	0	0
2	67	44	1.34e+07	28.9	33.5	251.3	6	6.6	5.3	294.5	3	23	27	25	92	14	1	0	0	0	0	0	0
2	74	72	12000000	30.2	37.7	734.7	3	5.7	5.3	209.5	0	19	27	24.5	92	24	1	0	0	0	0	0	0
1	68	60	6.9e+06	24.9	32.4	1145.2	7	7.1	6.7	207.7	0	26	26	29	120	20	2	0	0	0	0	0	0
1	80	100	5500000	33.6	29.8	294.6	7.8	7.4	6.8	133.5	0	16	16	27.5	112	24	1	0	0	0	0	0	0
1	71	76	1.6e+06	28.7	33.1	794.3	5.2	5.3	5.5	202.3	0	28	28	29	120	28	2	0	0	0	0	0	0
2	68	76	4.8e+06	28.2	27.1	536.7	6.2	6.5	6.3	186	0	27	28	22.5	120	24	1	0	0	0	1	0	0
2	75	72	9.9e+06	27.9	33.7	1689.1	5.2	5.9	5.8	176	1	24	28	26	84	8	1	0	0	0	0	0	0
2	73	48	4.16e+07	31	33.3	449.7	5.9	4.3	4.4	148.3	0	25	25	23	100	14	1	0	0	0	0	0	0
2	73	60	4000000	30.5	51.1	1203.1	6.5	6.8	6.4	258	0	25	28	26	100	16	1	0	0	1	0	1	0
2	75	60	2500000	27.6	35.3	119.5	5.9	5.9	5.5	166.2	0	27	27	27	102	19	1	0	0	0	0	0	0
2	74	84	1.83e+07	29.9	36	83.3	5.2	6.6	6.3	309.7	0	22	28	27	86	20	1	0	0	0	0	1	0
2	80	56	2.4e+06	32.2	32.7	408.3	7	6.7	6.2	159.3	0	18	28	25.5	92	9	1	0	0	0	0	0	0
2	73	100	1.98e+07	32	33.2	1016.7	5.4	5.6	5.1	151.2	0	22	27	27	90	29	1	0	0	0	0	0	0
2	83	68	900000	28.7	20.1	88.9	5.9	5.8	5.6	75.7	1	8	32	21.5	64.5	19	1	0	0	0	1	0	0
2	64	60	1.46e+07	29.7	23.7	348.2	6.8	6.4	5.9	143.8	0	27	28	25	120	8	1	0	0	0	0	0	0
2	71	44	12000000	31	36.6	205.9	6.1	5.7	4.5	118.8	1	17	17	26.5	84	8	1	0	0	0	0	0	0
2	80	56	5.1e+06	28.8	29.5	383	5.3	5.5	5.6	160.3	0	10	28	23	78	22	1	0	0	0	0	1	0
2	77	88	1.72e+07	31.8	18	757.2	5.9	5.9	5.9	192.5	0	27	29	23	78	6	1	0	0	0	0	0	0
2	76	60	3.3e+06	25.6	33.6	766.3	6.5	6.3	5.8	182.2	0	28	28	24.5	90	17	2	1	0	0	0	0	0
2	76	92	5.23e+07	31.8	32.4	864.8	6.4	6.6	6.5	163.8	0	24	28	26	84	16	1	0	0	0	0	0	0
1	80	60	1500000	31.9	32.7	629.4	6.7	6.4	6.4	113.8	0	18	27	24.5	114	21	2	0	0	0	0	0	0
2	86	92	2.04e+07	33.7	34	434.1	6.4	5.7	4.9	219.2	0	22	28	25	120	15	1	0	0	0	0	0	0
2	76	64	7.6e+06	29.7	39.3	754.8	5.5	5.8	5.5	233.3	0	28	28	27.5	92	15	1	0	0	0	0	0	0
2	81	76	3.9e+06	30.1	40.3	194	6.9	6.6	6.4	84.5	0	20	24	26.5	74	15	1	0	0	0	0	0	0
2	71	76	2.22e+07	31.5	34.9	167.3	4.9	5.5	5.2	226.5	0	24	27	25	92	25	1	0	0	0	0	0	0
1	67	76	7.6e+06	28.8	25.1	375.4	6.2	5.9	5.8	218.7	0	28	28	27.5	112	16	2	0	0	0	0	0	0
2	71	68	3.62e+07	30.7	31.3	496.5	5.6	5.4	5.6	135.8	0	24	26	26	102	16	1	0	0	0	0	0	0
2	76	96	500000	29.2	31.8	1036.4	6.5	6.6	6.3	204.3	0	20	20	25.5	120	24	1	0	0	0	0	0	0
1	65	92	6000000	23.1	25.5	112.5	5.1	4.7	4.1	144.8	10	24	24	26.5	96	11	2	1	0	0	0	0	0
2	68	40	5.3e+06	29.3	35.1	194.6	6.3	6.4	5	200.3	0	22	26	24.5	120	16	1	0	0	1	0	0	0
2	74	32	63500000	26.1	31.1	772.7	6.2	5.6	5.5	192.8	0	26	29	25	120	14	1	0	1	0	0	0	0
2	77	56	6.21e+07	28	28.6	959.4	5.4	5.6	5.5	196.3	0	23	23	28	96	13	1	0	0	0	0	0	0
2	83	60	9.3e+06	26.2	40.6	49	5.7	5.9	6.3	189	3	12	29	24	58	11	1	0	0	0	0	0	0
2	66	60	27500000	30.2	37.4	289.2	6.6	7.1	6.8	191.5	0	20	28	27	102	15	1	0	0	0	0	0	0
2	70	68	4.21e+07	29	31.9	1260.7	6.6	6.5	6.1	213.8	0	27	27	25.5	92	7	1	0	0	1	0	0	0
2	65	52	3.37e+07	28.1	36	631.4	7	6.7	6.6	315.5	0	16	28	21.5	104	22	1	0	0	0	0	0	0
1	68	64	7.18e+07	29.4	40.6	709.6	6.9	6.8	6.5	269.7	0	25	28	27.5	104	23	2	0	0	0	0	0	0
2	69	64	2.46e+07	28.1	45.4	126.6	6.2	6.3	6	137.5	0	13	27	23.5	64.5	16	2	0	0	1	0	1	0
2	86	76	1.17e+07	30.5	22.4		5.9	6.6	6.3	204	0	16	26	27	68	9	1	0	0	0	0	1	0
2	73	40	1.23e+07	27	30.5	79.3	6	6.4	6.1	80.5	3	26	27	24.5	58	5	1	0	0	0	0	1	0
1	69	56	1.83e+07	27.7	31		6.6	6.5	6.6	51.7	0	26	27	19.5	36	6	1	1	0	0	0	0	0
2	83	80	2.82e+07	27.4	24.9	214.5	5.5	5	5.2	185	0	19	28	18.5	37	18	1		0	0	0	0	0
2	89	100	2.13e+07	28.4	19	931.2	6.6	5.95	5.65	187.3	1	23	26	24	58.5	9	1	0	0	0	0	1	0
2	80	52	3.23e+07	31.4	34.4	464.4	6.4	6.2	5.8	119	0	21	23	26.5	104	6	1	0	0	0	0	0	0
1	77	80	2.1e+06	23.4	35.9		4.6	6	5.8	145.5	0	27	30	24.5	112	22	2	1	0	0	0	0	0
2	72	68	1.4e+06	29.8	29.4	479.7	5.2	5.9	4.9	149.5	0	27	28	24.5	50	8	1	0	1	0	0	0	1
